# Supplementary material for: Quantification of Choroidal Vascular Hyperpermeability on Ultra-Widefield Indocyanine Green Angiography in Macular Neovascularization
Source: Diagnostics (Basel). 2024 Apr 2;14(7):754. doi: 10.3390/diagnostics14070754 (PMC11011650; doi:10.3390/diagnostics14070754)
Supplement: Supplementary file 1 [file diagnostics-14-00754-s001.zip]

Archive with 1 entries (1 files):
- diagnostics-2919399-supplementary.pdf
